# Supplementary material for: Glycosylation-related molecular subtypes and risk score of hepatocellular carcinoma: Novel insights to clinical decision-making
Source: Front Endocrinol (Lausanne). 2022 Dec 20;13:1090324. doi: 10.3389/fendo.2022.1090324 (PMC9807760; doi:10.3389/fendo.2022.1090324)
Supplement: Supplementary file 5 [file Table_2.xlsx]

## Sheet: Sheet1
The Primer Sequences of Genes.
Gene Symbol	Gene ID	Forward Primer (5'to3')	Reverse Primer (5'to3')
B3GAT3	26229	AAGGAGTCGTCTACTTTGCTGA	GGGCATTGGGCTTATCTAACAG
CAD	790	AGTGGTGTTTCAAACCGGCAT	CAGAGGATAGGTGAGCACTAAGA
FKTN	2218	AGGAAGCCGAATTGGATTTGAT	GCATTGTGAAGTAGAGCCATGA
LGALS3	3958	ATGGCAGACAATTTTTCGCTCC	GCCTGTCCAGGATAAGCCC
SLC7A11	23657	TCTCCAAAGGAGGTTACCTGC	AGACTCCCCTCAGTAAAGTGAC
