# Supplementary material for: Glycosylation-related molecular subtypes and risk score of hepatocellular carcinoma: Novel insights to clinical decision-making
Source: Front Endocrinol (Lausanne). 2022 Dec 20;13:1090324. doi: 10.3389/fendo.2022.1090324 (PMC9807760; doi:10.3389/fendo.2022.1090324)
Supplement: Supplementary file 6 [file Table_3.xlsx]

## Sheet: Sheet1
The 101 Genes of Grey Module
ABCA2
ADAMTS10
ADAMTS13
ADAMTS16
ADAMTSL5
AGER
ALG12
ALG6
AMDHD2
ARF1
B3GALNT2
B3GALT1
B3GNT5
B3GNTL1
B4GALNT2
B4GALT6
BCAN
CA4
CANX
CDKAL1
CFP
CHST10
COG2
COG5
COL7A1
COPA
CSPG5
CTSA
DCN
DERL3
DOLK
DYNC1I1
ENGASE
GALNT18
GBA2
GFUS
GMDS
GMPPB
GNRH1
GPC3
GXYLT2
HEXA
HEXB
HGFAC
HID1
HYOU1
KCNJ2
KDELR3
LARGE2
LFNG
LGALS3
LHB
LRAT
MAN1C1
MGAT3
MLEC
MT3
MUC13
MUC15
NAPB
NAT8L
NEU1
NEU3
OGT
PCSK9
PLCB4
PLOD3
POGLUT2
PREB
RAMP1
S100A12
SAA1
SBSPON
SEMA5B
SLC17A5
SLC26A2
SLC51B
SLC7A11
SPON2
SPTBN4
SPTBN5
SSPOP
ST6GALNAC2
SUCO
TET1
TET3
THBS1
THSD1
THSD7A
TMED3
TP63
TRAPPC4
TRAPPC9
TUBA3D
TUBA3E
TUBA4A
TUBA4B
TUBB2A
UGGT1
UGGT2
VEGFB
